# Supplementary material for: Observational study of antibiotic prescribing patterns by age and sex in primary care in England: why we need to take this variation into account to evaluate antibiotic stewardship and predict AMR variation
Source: JAC Antimicrob Resist. 2025 Feb 7;7(1):dlae210. doi: 10.1093/jacamr/dlae210 (PMC11803082; doi:10.1093/jacamr/dlae210)
Supplement: dlae210_Supplementary_Data [file dlae210_supplementary_data.zip]

Archive with 2 entries (2 files):
- Appendix2.pdf
- Revision_FOI_prescriptions_supplement_clean.docx
